# Supplementary material for: Comparison of Normothermic and Subnormothermic Machine Perfusion of Porcine Kidneys Using a Novel Fully Synthetic Perfusion Solution: A Proof-of-Concept Study
Source: J Clin Med. 2026 Mar 17;15(6):2287. doi: 10.3390/jcm15062287 (PMC13027045; doi:10.3390/jcm15062287)
Supplement: Supplementary file 1 [file jcm-15-02287-s001.zip]

Archive with 1 entries (1 files):
- jcm-4152373-supplementary.pdf
